# Supplementary material for: The trunk replaces the longer mandible as the main feeding organ in elephant evolution
Source: eLife. 2024 Jun 20;12:RP90908. doi: 10.7554/eLife.90908 (PMC11189625; doi:10.7554/eLife.90908)
Supplement: Supplementary file 2. [file elife-90908-supp2.zip]

Archive with 7 entries (6 files):
- Models/3D model S1.stl
- Models/3D model S2.stl
- Models/3D model S3.stl
- Models/3D model S4.stl
- Models/3D model S5.stl
- Models/3D model S6.stl
- Models/
